# Supplementary material for: Food taboo practices and associated factors among pregnant women in Ethiopia: a systematic review and meta-analysis
Source: Sci Rep. 2023 Mar 16;13:4376. doi: 10.1038/s41598-023-30852-0 (PMC10020167; doi:10.1038/s41598-023-30852-0)
Supplement: Supplementary file 1 — Supplementary Information 1. [file 41598_2023_30852_MOESM1_ESM.xlsx]

## Sheet: prev
author	regionorplace	region	publicationyear	samplesize	included	outcome	responserate	prevalence	prev
Wondimu et al.	SendafaBeke	Oroma	2021	422	407	225	0.96445	0.553	55.3
Mohammed et al	Addis Abeba	Addis Abeba	2019	592	592	108	1	0.182	18.2
Getnet et al.	Awabel	Amhara	2018	307	300	81	0.977	0.27	27
Zenebe K et al.	Debretabor	Amhara	2015	355	355	162	1	0.456	45.6
Demissie et al.	Hadiya Zone	SNNPRS	1995	295	295	80	1	0.27	27
Gebrearegay et al.	Mekelle city	Tigray	2020	336	332	38	0.988	0.115	11.5
Zepro	shashemene district	Oromia	2015	295	295	147	1	0.498	49.8
Gedamu et al.	Meshenti	Amhara	2018	318	318	62	1	0.195	19.5
Tadesse et al.	limu genet	Oromia	2015	312	303	58	0.971	0.191	19.1
Ebabu et al.	Aysaita, Afar	Afar	2021	308	308	101	1	0.328	32.8
Melesse et al	West Amhara zones	Amhara	2021	845	845	162	1	0.192	19.2
Teshome et al	Dimma	Gambela	2020	276	265	92	0.96	0.347	34.7
Ayru A.	Mandura	Benishangul Gumuz	2020	422	422	233	1	0.552	55.2
Wbalem et al	Haramaya	Oromia	2022	422	416	200	0.986	0.48	48
Tesfa et al	Gursum	Somali	2022	636	610	411	0.959	0.674	67.4
Melkamsew T. et al	Southwest zones	SNNPRS	2022	680	667	120	0.98	0.179	17.9

## Sheet: age
author	region	puplicationyear	sample size	included	prev	a	b	c	d
Wondimu et al.	SendafaBeke	2021	422	407	53.3	162	124	63	58
Getnet et al.	Awabel	2018	307	300	27	79	197	2	22
Gebrearegay et al.	Mekelle city	2020	336	332	11.5	25	173	13	121
Zepro	shashemene district	2015	295	295	49.8	26	180	26	63

## Sheet: educ
author	region	puplicationyear	sample size	prev	a	b	c	d
Wondimu et al.	SendafaBeke	2021	422	53.3	176	111	49	71
Demissie et al.	Hadiya Zone	1995	295	27	165	41	18	71
Ebabu et al.	Aysaita	2021	308	32.8	86	146	15	61
Teshome et al	Dimma Gambella	2020	276	34.7	74	118	18	55

## Sheet: Have ANC Counsel
author	region	puplicationyear	sample size	included	prev	a	b	c	d	AOR	included
Getnet et al.	Awabel	2018	307	300	27	63	18	161	58	2.33	300
Ayru A	Mandura	2020	422	422	55.2	184	117	49	72	2.708	422
Wbalem et al	Haramaya	2022	422	416	48	101	95	97	122	1.35	416
Tesfa et al	Gursum	2022	636	610	67.4	346	17	65	182	6.16	610
Zepro	Shashemene	2015	295	295	49.8	34	54	12	139	3.12	295

## Sheet: residence
author	region	puplicationyear	sample size	prev	a	b	c	d
Demissie et al.	Hadiya Zone	1995	295	27	41	104	40	125
Melesse et al	West amhara Zones	2021	845	19.2	148	398	14	285
Tesfa et al	Gursum	2022	636	67.4	367	145	44	54

## Sheet: subgroupanalsis
author	place	publicationyear	samplesize	included	outcome	responserate	prevalence	prev	puplicationyear	region	studyplaces
Wondimu et al.	SendafaBeke, Oromia	2021	422	407	225	0.96445	0.553	55.3	>2016	Oromia	rural and semi-urban
Mohammed et al	Addis Abeba	2019	592	592	108	1	0.182	18.2	>2016	Addis Abeba	urban
Getnet et al.	Awabel, East Gojjam Zone	2018	307	300	81	0.977	0.27	27	>2016	Amhara	rural and semi-urban
Zenebe K et al.	Debretabor	2015	355	355	162	1	0.456	45.6	≤2016	Amhara	urban
Demissie et al.	Hadiya Zone	1995	295	295	80	1	0.27	27	≤2016	SNNPRS	rural and semi-urban
Gebrearegay et al.	Mekelle city	2020	336	332	38	0.988	0.115	12	>2016	Tigray	urban
Zepro	shashemene district	2015	295	295	147	1	0.498	49.8	≤2016	Oromia	rural and semi-urban
Gedamu et al.	Meshenti	2018	318	318	62	1	0.195	19.5	>2016	Amhara	rural and semi-urban
Tadesse et al.	limu genet	2015	312	303	58	0.971	0.191	19.1	≤2016	Oromia	rural and semi-urban
Ebabu et al.	Aysaita, Afar	2021	308	308	101	1	0.328	32.8	>2016	Afar	urban
Melesse et al	West Amhara zones	2021	845	845	162	1	0.192	19.2	>2016	Amhara	rural and semi-urban
Teshome et al	Dimma district, Gambella	2020	276	265	92	0.96	0.347	34.7	>2016	Gambella	rural and semi-urban
Ayru A.	Mandura, Benishangul Gumuz	2020	422	422	233	1	0.552	55.2	>2016	Benishangul Gumuz	rural and semi-urban
Wbalem et al	Haramaya, East Hararghe	2022	422	416	200	0.986	0.48	48	>2016	Oromia	rural and semi-urban
Tesfa et al	Gursum, Somali	2022	636	610	411	0.959	0.674	67.4	>2016	Somali	rural and semi-urban
Melkamsew T. et al	Southwest zones	2022	680	667	120	0.98	0.179	17.9	>2016	SNNPRS	rural and semi-urban

## Sheet: Meta regression
author	place	publicationyear	samplesize	included	outcome	responserate	prevalence	prev	puplicationyear	region	studyplaces
Wondimu et al.	SendafaBeke, Oromia	2021	422	407	225	0.96445	0.553	55.3	>2016	Oromia	rural and semi-urban
Mohammed et al	Addis Abeba	2019	592	592	108	1	0.182	18.2	>2016	Addis Abeba	urban
Getnet et al.	Awabel, East Gojjam Zone	2018	307	300	81	0.977	0.27	27	>2016	Amhara	rural and semi-urban
Zenebe K et al.	Debretabor	2015	355	355	162	1	0.456	45.6	≤2016	Amhara	urban
Demissie et al.	Hadiya Zone	1995	295	295	80	1	0.27	27	≤2016	SNNPRS	rural and semi-urban
Gebrearegay et al.	Mekelle city	2020	336	332	38	0.988	0.115	12	>2016	Tigray	urban
Zepro	shashemene district	2015	295	295	147	1	0.498	49.8	≤2016	Oromia	rural and semi-urban
Gedamu et al.	Meshenti	2018	318	318	62	1	0.195	19.5	>2016	Amhara	rural and semi-urban
Tadesse et al.	limu genet	2015	312	303	58	0.971	0.191	19.1	≤2016	Oromia	rural and semi-urban
Ebabu et al.	Aysaita, Afar	2021	308	308	101	1	0.328	32.8	>2016	Afar	urban
Melesse et al	West Amhara zones	2021	845	845	162	1	0.192	19.2	>2016	Amhara	rural and semi-urban
Teshome et al	Dimma district, Gambella	2020	276	265	92	0.96	0.347	34.7	>2016	Gambella	rural and semi-urban
Ayru A.	Mandura, Benishangul Gumuz	2020	422	422	233	1	0.552	55.2	>2016	Benishangul Gumuz	rural and semi-urban
Wbalem et al	Haramaya, East Hararghe	2022	422	416	200	0.986	0.48	48	>2016	Oromia	rural and semi-urban
Tesfa et al	Gursum, Somali	2022	636	610	411	0.959	0.674	67.4	>2016	Somali	rural and semi-urban
Melkamsew T. et al	Southwest zones	2022	680	667	120	0.98	0.179	17.9	>2016	SNNPRS	rural and semi-urban
